# Supplementary material for: Diastereospecific Synthesis of Vicinally Substituted 2-Oxazolidinones via Oxidative Rearrangement of α,β-Unsaturated γ-Lactams
Source: J Org Chem. 2025 Jan 6;90(2):1209–13. doi: 10.1021/acs.joc.4c02653 (PMC11744868; doi:10.1021/acs.joc.4c02653)
Supplement: Supplementary file 2 — jo4c02653_si_002.xyz [file jo4c02653_si_002.xyz]

59
1'
C         -2.73320       -0.67770        1.37740
N         -2.49870       -1.41950        0.16010
C         -1.19740       -1.29150       -0.22540
C         -0.48490       -0.49720        0.82120
C         -1.37860       -0.11720        1.76110
O         -0.69450       -1.72620       -1.25650
N          0.84750       -0.30270        0.59380
C          1.83580        0.04920        1.51070
C          1.70850       -0.21370        2.88010
C          2.73730        0.12070        3.75450
C          3.92170        0.67620        3.27790
C          4.06590        0.89300        1.90740
C          3.03440        0.59420        1.02650
C         -1.30010        0.71760        3.00270
C         -0.35210        1.89820        2.99570
O         -0.07450        2.32730        1.76060
O          0.07780        2.40680        3.99960
C          0.91430        3.35740        1.70630
C         -3.71250        0.47700        1.17390
O         -4.43150        0.88610        2.05330
O         -3.63250        0.99540       -0.04630
C         -4.50030        2.10770       -0.28560
H         -3.14930       -1.31600        2.16570
C         -3.54590       -2.09030       -0.51840
C         -4.81230       -2.14080        0.07780
C         -5.86020       -2.79230       -0.56210
C         -5.66590       -3.40170       -1.79620
C         -4.40650       -3.34890       -2.38470
C         -3.34590       -2.70000       -1.76270
H          1.14920       -0.40300       -0.37510
H          0.82740       -0.72770        3.24520
H          2.61160       -0.07010        4.81530
H          4.99030        1.30700        1.51730
H          3.14830        0.75150       -0.04140
H         -1.03460        0.12500        3.88520
H         -2.29710        1.12200        3.21880
H          0.54800        4.26320        2.19350
H          1.10100        3.53320        0.64850
H         -4.26480        2.92280        0.40080
H         -5.53990        1.80760       -0.14240
H         -4.99780       -1.68010        1.04190
H         -6.83350       -2.82090       -0.08350
H         -4.23760       -3.81800       -3.34860
H         -2.37490       -2.66300       -2.23240
H          4.72380        0.92970        3.96210
H          1.82540        3.02050        2.20720
H         -4.32170        2.40440       -1.31650
H         -6.48490       -3.91070       -2.29260
C          2.99700       -2.69660        1.41710
O          3.44180       -2.79170        0.30300
O          1.75500       -3.05710        1.76140
O          0.99250       -3.49250        0.64910
H          1.65200       -3.52390       -0.07890
H          3.51900       -2.32090        2.30560
C          2.54840       -1.84790       -2.11980
O          2.40880       -0.67560       -1.85080
O          1.59630       -2.76210       -2.03500
H          3.49150       -2.27930       -2.47470
H          0.75020       -2.32580       -1.73920

59
TS1
C         -2.44660       -0.80780        1.44290
N         -2.29620       -1.42600        0.14430
C         -1.05130       -1.25000       -0.31830
C         -0.26420       -0.52070        0.70430
C         -1.06230       -0.29270        1.76910
O         -0.82550       -1.23950       -1.60130
N          1.03940       -0.21300        0.42670
C          2.00250        0.16380        1.37580
C          2.05620       -0.45670        2.62710
C          3.00800       -0.05980        3.55860
C          3.93290        0.92990        3.24350
C          3.91010        1.50990        1.97720
C          2.95120        1.13560        1.04390
C         -0.83210        0.48060        3.02910
C         -0.10320        1.80370        2.86940
O         -0.31780        2.35790        1.66510
O          0.55030        2.32030        3.73780
C          0.36010        3.59930        1.46210
C         -3.34050        0.43290        1.39790
O         -3.95810        0.82520        2.35690
O         -3.28030        1.04940        0.22280
C         -3.96630        2.30370        0.16570
H         -2.85930       -1.50610        2.17800
C         -3.32750       -2.16770       -0.48930
C         -4.66150       -1.89930       -0.18230
C         -5.66930       -2.64890       -0.78060
C         -5.35520       -3.65640       -1.68480
C         -4.01990       -3.92780       -1.97200
C         -3.00100       -3.19890       -1.37320
H          1.28160       -0.03010       -0.54210
H          1.34730       -1.24630        2.85510
H          3.02960       -0.53410        4.53430
H          4.64120        2.26680        1.71270
H          2.93120        1.58110        0.05350
H         -0.26600       -0.08510        3.77440
H         -1.80150        0.71500        3.48490
H          0.00950        4.34620        2.17730
H          0.12850        3.90170        0.44220
H         -3.51120        3.00480        0.86800
H         -5.01940        2.17120        0.41970
H         -4.93140       -1.12190        0.52400
H         -6.70430       -2.43610       -0.53570
H         -3.76250       -4.72770       -2.65820
H         -1.96120       -3.43730       -1.55590
H          4.67190        1.23990        3.97360
H          1.43530        3.45860        1.59240
H         -3.85520        2.65370       -0.85790
H         -6.14400       -4.23480       -2.15350
C          1.44010       -3.52400        1.52540
O          2.35410       -3.39260        0.75400
O          0.14610       -3.37650        1.25660
O         -0.09210       -3.08140       -0.10180
H          1.07490       -2.84630       -0.92180
H          1.54130       -3.79570        2.58670
C          2.68000       -1.73750       -1.56980
O          2.90700       -0.58210       -1.83590
O          1.46950       -2.27480       -1.73310
H          3.43140       -2.43650       -1.18360
H          0.14090       -1.47400       -1.80640

59
INT1
C         -2.24550       -0.87000        1.51210
N         -2.04380       -1.52700        0.23920
C         -0.71880       -1.35030       -0.23510
C         -0.05910       -0.48090        0.82000
C         -0.91850       -0.22660        1.81400
O         -0.68870       -0.87680       -1.53080
N          1.24600       -0.07800        0.64610
C          2.20500       -0.01950        1.68300
C          2.11410       -0.82710        2.81830
C          3.09640       -0.75270        3.80090
C          4.18220        0.10360        3.65270
C          4.27970        0.89300        2.50940
C          3.29390        0.84090        1.53320
C         -0.73120        0.67500        2.99750
C         -0.35500        2.07650        2.55250
O         -1.29930        2.59010        1.74000
O          0.64280        2.67080        2.86560
C         -0.99980        3.88810        1.22980
C         -3.29670        0.23680        1.47540
O         -3.94560        0.54400        2.44670
O         -3.34080        0.85700        0.30250
C         -4.20160        1.99380        0.27110
H         -2.55070       -1.56440        2.30600
C         -3.13960       -2.07970       -0.45100
C         -4.31940       -2.33520        0.26420
C         -5.43140       -2.88110       -0.36840
C         -5.39990       -3.19080       -1.72150
C         -4.23380       -2.93210       -2.43600
C         -3.11720       -2.37950       -1.82240
H          1.63730       -0.21790       -0.27700
H          1.28650       -1.52410        2.91010
H          3.01670       -1.38290        4.68070
H          5.12020        1.56760        2.38410
H          3.34580        1.47950        0.65650
H          0.05820        0.33210        3.67040
H         -1.67300        0.73940        3.55280
H         -0.91990        4.61040        2.04460
H         -1.82330        4.14720        0.56600
H         -3.88890        2.71200        1.03230
H         -5.23360        1.69380        0.46400
H         -4.38170       -2.11800        1.32460
H         -6.32720       -3.06700        0.21540
H         -4.19000       -3.14960       -3.49890
H         -2.24050       -2.15150       -2.41060
H          4.94620        0.15600        4.42020
H         -0.05600        3.87000        0.68140
H         -4.10430        2.41290       -0.72860
H         -6.26710       -3.61800       -2.21250
C         -0.05020       -3.99330       -1.94660
O          0.94020       -3.54660       -2.46090
O         -0.61570       -3.61230       -0.79920
O          0.10170       -2.56640       -0.16540
H          1.89320       -2.15610       -2.04280
H         -0.65170       -4.81740       -2.35100
C          3.14270       -0.94570       -2.86870
O          3.67600       -1.77100       -3.54720
O          2.14250       -1.19800       -1.99990
H          3.39480        0.12420       -2.85390
H          0.23240       -0.81340       -1.82920

59
TS2
C         -2.26830       -0.46500        1.26000
N         -2.12670       -0.81000       -0.14050
C         -0.74550       -0.93850       -0.45420
C          0.00680       -0.08430        0.76720
C         -0.96060        0.17050        1.66050
O         -0.40210       -0.63430       -1.70270
N          1.28780        0.38070        0.66880
C          2.36680       -0.33030        1.25530
C          2.15670       -1.27510        2.25740
C          3.24880       -1.93110        2.81650
C          4.54080       -1.66130        2.38080
C          4.74120       -0.72010        1.37390
C          3.66170       -0.04960        0.81780
C         -0.79830        1.08080        2.83330
C         -1.14790        2.53540        2.55060
O         -1.73960        2.68160        1.35660
O         -0.92300        3.43850        3.30800
C         -2.10900        4.02190        1.02430
C         -3.42290        0.49280        1.55600
O         -3.77070        0.71560        2.69100
O         -3.96870        1.02330        0.47390
C         -5.05290        1.91660        0.73830
H         -2.44130       -1.34630        1.90010
C         -3.08070       -1.68520       -0.73320
C         -4.22420       -2.06260       -0.02010
C         -5.17840       -2.88970       -0.60590
C         -5.01010       -3.35960       -1.90110
C         -3.86960       -2.98730       -2.60760
C         -2.91390       -2.15500       -2.04190
H          1.50670        0.74230       -0.25410
H          1.14930       -1.52030        2.57630
H          3.07990       -2.67280        3.59000
H          5.74120       -0.51210        1.00930
H          3.81740        0.68510        0.03170
H          0.23730        1.06370        3.18130
H         -1.44900        0.76260        3.65340
H         -2.77980        4.42810        1.78440
H         -2.60470        3.95810        0.05700
H         -4.71590        2.73350        1.38000
H         -5.86520        1.38600        1.23840
H         -4.39190       -1.72920        0.99810
H         -6.05590       -3.16830       -0.03120
H         -3.71660       -3.34550       -3.62060
H         -2.03930       -1.87110       -2.60990
H          5.38450       -2.18900        2.81090
H         -1.22010        4.65270        0.96400
H         -5.37380        2.28710       -0.23280
H         -5.75310       -4.00710       -2.35350
C          0.80730       -4.14330       -0.68300
O          1.94930       -3.65430       -0.64430
O         -0.31110       -3.54760       -0.66300
O         -0.06120       -1.86550        0.20280
H          2.09760       -2.36060       -1.11820
H          0.72550       -5.24530       -0.74850
C          3.25060       -1.16300       -2.26280
O          4.26430       -1.79420       -2.14990
O          2.09590       -1.42800       -1.65640
H          3.16520       -0.25750       -2.89080
H          0.52100       -0.97500       -1.85600

49
INT2
C         -2.56440        0.04700        0.28240
N         -2.32650       -1.37300        0.08400
C         -1.07850       -1.83410       -0.26060
C         -0.21100        0.07660        0.89690
C         -1.40270        0.69180        0.98080
O         -0.83440       -2.87990       -0.79020
N          0.90730        0.44980        1.59640
C          2.24430        0.10410        1.33780
C          3.14120        0.15040        2.41020
C          4.48660       -0.12960        2.21090
C          4.95480       -0.47270        0.94570
C          4.05940       -0.51850       -0.11910
C          2.71290       -0.22380        0.06160
C         -1.60210        1.94650        1.78840
C         -1.64460        1.56890        3.25060
O         -2.88460        1.31740        3.68010
O         -0.65870        1.42870        3.94330
C         -2.97260        0.83990        5.02640
C         -2.76790        0.73670       -1.07050
O         -2.38490        0.30420       -2.12640
O         -3.37110        1.92230       -0.91200
C         -3.51490        2.68690       -2.11340
C         -3.46720       -2.15500       -0.30200
C         -3.63840       -2.57870       -1.61770
C         -4.77890       -3.29960       -1.95420
C         -5.74660       -3.58110       -0.99260
C         -5.57190       -3.14640        0.31810
C         -4.42670       -2.43760        0.66670
O         -0.02600       -1.02420        0.10810
H         -3.47480        0.16890        0.87900
H          0.71980        0.91040        2.48130
H          2.77240        0.40340        3.40070
H          5.16910       -0.08740        3.05370
H          6.00390       -0.70000        0.79110
H          4.41050       -0.77950       -1.11230
H          2.03110       -0.25350       -0.77870
H         -0.76120        2.63210        1.64700
H         -2.52690        2.44430        1.49090
H         -4.03240        0.68480        5.21770
H         -2.41790       -0.09430        5.13190
H         -2.55890        1.57710        5.71660
H         -4.01700        3.60740       -1.82300
H         -2.53500        2.89880       -2.54500
H         -4.11090        2.13380       -2.84110
H         -2.87880       -2.34290       -2.35320
H         -4.91440       -3.63850       -2.97600
H         -6.63550       -4.14080       -1.26460
H         -6.31950       -3.36830        1.07240
H         -4.26170       -2.10770        1.68840

55
TS3
C          0.92690        2.98260       -0.49780
O          1.66840        2.26490        0.17200
O         -0.26630        2.67730       -0.87450
O         -0.56790        1.10170       -0.17930
H          0.37210        1.12850        0.13120
H          1.24750        3.98270       -0.83870
C         -2.37070       -0.79210        0.65530
N         -2.55180       -1.73310       -0.44000
C         -1.60260       -2.00700       -1.38240
C          0.02500       -1.20290        0.17490
C         -0.91250       -0.53560        0.94330
O         -1.77730       -2.54000       -2.43930
N          1.32890       -1.30150        0.48440
C          2.39430       -1.49570       -0.44970
C          3.38960       -0.52200       -0.51270
C          4.46410       -0.70370       -1.37730
C          4.53150       -1.83670       -2.18330
C          3.52390       -2.79600       -2.12040
C          2.45410       -2.63610       -1.24680
C         -0.56950        0.02790        2.30400
C         -0.23710       -1.09930        3.24990
O         -1.31880       -1.61050        3.84360
O          0.88020       -1.54580        3.39500
C         -1.06920       -2.74420        4.68160
C         -3.04700        0.56380        0.40930
O         -3.32340        1.30900        1.31650
O         -3.22000        0.81970       -0.88060
C         -3.57550        2.17510       -1.17950
H         -2.83750       -1.20570        1.55740
C         -3.90430       -2.14100       -0.70520
C         -4.57110       -2.88650        0.26320
C         -5.89480       -3.26160        0.05460
C         -6.54150       -2.90470       -1.12430
C         -5.86410       -2.16630       -2.09240
C         -4.54710       -1.77360       -1.88490
H          1.58280       -1.06260        1.43890
H          3.29640        0.37910        0.08670
H          5.24080        0.05170       -1.43020
H          3.57200       -3.67890       -2.74890
H          1.66950       -3.38050       -1.18220
H         -1.42130        0.61320        2.65650
H          0.30280        0.68540        2.24410
H         -0.63700       -3.55770        4.09640
H         -2.03630       -3.03100        5.08880
H         -2.74840        2.82780       -0.89340
H         -4.48230        2.45560       -0.64160
H         -4.04940       -3.17880        1.16990
H         -6.41470       -3.84150        0.80970
H         -6.36570       -1.88780       -3.01310
H         -4.00710       -1.19450       -2.62400
O         -0.29170       -1.71620       -1.02460
H          5.36680       -1.97140       -2.86250
H         -0.37630       -2.47600        5.48050
H         -3.73530        2.20670       -2.25520
H         -7.57160       -3.20220       -1.29010

50
INT3
C         -2.32920       -0.90380        0.77090
N         -2.42430       -1.67320       -0.45530
C         -1.37230       -2.33550       -1.05240
C          0.16800       -1.05490        0.30380
C         -0.91790       -0.44800        1.07700
O         -1.48930       -3.11960       -1.95380
O         -0.26290        0.21970       -0.02920
N          1.51300       -1.24100        0.70060
C          2.19180       -0.27990        1.48260
C          2.72860       -0.64440        2.72030
C          3.42000        0.28710        3.48770
C          3.56780        1.59440        3.03560
C          3.03890        1.95560        1.79760
C          2.36670        1.02640        1.01210
C         -0.71790        0.13650        2.45730
C         -0.37730       -0.88020        3.52840
O         -0.27600       -2.13570        3.04240
O         -0.22580       -0.60990        4.68950
C          0.01410       -3.12910        4.02970
C         -3.22620        0.33300        0.71940
O         -3.80980        0.75200        1.68970
O         -3.22380        0.90560       -0.47690
C         -4.06830        2.05400       -0.59440
H         -2.66010       -1.48430        1.64180
C         -3.74530       -1.90940       -0.95820
C         -4.79690       -2.11320       -0.06670
C         -6.09550       -2.27290       -0.54710
C         -6.34690       -2.24060       -1.91230
C         -5.29070       -2.03710       -2.79930
C         -3.99620       -1.86270       -2.33130
H          1.62890       -2.18780        1.04280
H          2.59130       -1.66080        3.08250
H          3.82730       -0.00910        4.44870
H          3.16240        2.96960        1.43050
H          1.96920        1.29810        0.04170
H         -1.62140        0.65730        2.79160
H          0.09030        0.87130        2.44040
H          0.97030       -2.91430        4.51250
H          0.05160       -4.07870        3.49810
H         -3.76000        2.82450        0.11380
H         -5.10390        1.77360       -0.39240
H         -4.61730       -2.14840        1.00270
H         -6.90620       -2.42930        0.15640
H         -5.47700       -2.00420       -3.86760
H         -3.17550       -1.70030       -3.01780
O         -0.11710       -2.08520       -0.57970
H          4.09530        2.32500        3.63900
H         -0.76530       -3.14210        4.79270
H         -3.95450        2.39940       -1.61900
H         -7.35710       -2.36980       -2.28570

50
TS4
C         -1.58410        0.05500        0.13200
N         -1.71280       -1.21360       -0.52930
C         -0.89220       -1.39160       -1.72530
C          0.69400        1.26190        0.06870
C         -0.10800        0.17900        0.49470
O         -1.04840       -2.39870       -2.39380
O          0.37830        1.67840        1.22850
N          1.35780        1.63710       -0.97300
C          1.92690        2.90850       -1.21870
C          1.75980        3.96010       -0.31910
C          2.31330        5.19720       -0.63090
C          3.01660        5.38240       -1.81800
C          3.17180        4.32100       -2.70530
C          2.62850        3.07800       -2.40920
C          0.55170       -0.99220        1.17190
C          1.48580       -1.63160        0.14310
O          1.03810       -2.80830       -0.26240
O          2.48720       -1.08190       -0.24330
C          1.68410       -3.33390       -1.43540
C         -2.19070        1.18040       -0.72000
O         -3.25610        1.05730       -1.25970
O         -1.45750        2.29850       -0.76550
C         -1.97920        3.32490       -1.61730
H         -2.15010        0.02010        1.07120
C         -2.66770       -2.16040       -0.09030
C         -3.92650       -1.75170        0.35490
C         -4.82910       -2.69030        0.84630
C         -4.49680       -4.04020        0.87130
C         -3.24940       -4.44700        0.40210
C         -2.33170       -3.51790       -0.06920
H          1.26740        0.92940       -1.71570
H          1.20150        3.81500        0.59910
H          2.18830        6.02310        0.06100
H          3.71630        4.45800       -3.63320
H          2.74160        2.24140       -3.09190
H         -0.19830       -1.69990        1.52550
H          1.16490       -0.61850        1.99470
H          1.54070       -2.62760       -2.25420
H          1.17090       -4.26700       -1.65480
H         -2.95950        3.64520       -1.26160
H         -2.07430        2.94590       -2.63580
H         -4.20640       -0.70550        0.27490
H         -5.80470       -2.36260        1.19140
H         -2.98250       -5.49930        0.41310
H         -1.35750       -3.81790       -0.43460
O         -0.06640       -0.43110       -1.85830
H          3.44110        6.35240       -2.05230
H          2.74400       -3.49600       -1.23420
H         -1.25960        4.14030       -1.56980
H         -5.20530       -4.77150        1.24650

50
2'
C         -1.33450       -0.31580        0.23830
N         -1.91610       -1.40810       -0.50390
C         -1.13860       -1.72060       -1.61730
C          0.78130        0.96100       -0.31540
C          0.14930       -0.43370       -0.22360
O         -1.38590       -2.42120       -2.55400
O          0.77460        1.65230        0.68660
N          1.21440        1.30420       -1.54990
C          1.74690        2.54240       -1.96440
C          1.70810        3.68730       -1.16540
C          2.23460        4.87640       -1.66050
C          2.79830        4.94600       -2.92990
C          2.82940        3.80550       -3.72330
C          2.30640        2.60970       -3.24720
C          0.92460       -1.27480        0.78810
C          2.32930       -1.55600        0.31500
O          2.99220       -2.27580        1.23460
O          2.80680       -1.17950       -0.73520
C          4.33610       -2.61580        0.88810
C         -1.97920        1.01440       -0.13710
O         -2.54380        1.74160        0.62020
O         -1.82850        1.23930       -1.43540
C         -2.29870        2.50090       -1.89120
H         -1.44140       -0.44170        1.31180
C         -3.20200       -1.92210       -0.22390
C         -4.01460       -1.26970        0.71370
C         -5.27750       -1.77580        1.00360
C         -5.74030       -2.92080        0.37500
C         -4.91980       -3.56890       -0.54290
C         -3.65480       -3.08120       -0.84500
H          1.20980        0.55080       -2.22530
H          1.28290        3.63320       -0.17570
H          2.20590        5.76090       -1.03500
H          3.26570        3.84100       -4.71640
H          2.33330        1.71820       -3.86430
H          0.40860       -2.21570        0.97200
H          0.97250       -0.73850        1.73940
H          4.34460       -3.25000       -0.01320
H          4.73300       -3.16860        1.75140
H         -1.74760        3.30310       -1.40390
H         -3.35570        2.58660       -1.67040
H         -3.68580       -0.36270        1.21420
H         -5.89840       -1.26230        1.72690
H         -5.26750       -4.47370       -1.03550
H         -3.02710       -3.59480       -1.56210
O          0.06710       -1.07540       -1.49980
H          3.20740        5.87710       -3.29720
H          4.92700       -1.70960        0.69310
H         -2.12130        2.51710       -2.95630
H         -6.72770       -3.31100        0.59780
